# Supplementary material for: Upregulated haptoglobin in classical monocytes serves as a diagnostic and immunological biomarker in myocardial infarction: a cross-sectional multi-omics study
Source: Front Immunol. 2025 Oct 28;16:1707912. doi: 10.3389/fimmu.2025.1707912 (PMC12602245; doi:10.3389/fimmu.2025.1707912)
Supplement: Supplementary file 1 [file DataSheet1.csv]

gene_ferroptosis
GPX4
AIFM2
SLC7A11
NFE2L2
ACSL4
TP53
HMOX1
TFRC
FTH1
TMEM164
NCOA4
SLC3A2
SLC40A1
SLC39A7
HSPB1
GCLC
SLC1A5
ALOX15
TRIM7
PCBP2
CYBB
VDAC3
PCBP1
KEAP1
DHCR7
CBS
YAP1
GCH1
IREB2
AKR1C3
STEAP3
NOX4
PLXNB2
CP
LPCAT3
AKR1C1
MAP1LC3B
CISD1
AKR1C2
SLC39A8
POR
FUNDC1
ATF4
SC5D
LCN2
BECN1
TRIM26
SCD
ACSL3
FTMT
PRNP
PHKG2
SAT1
TXNRD1
MAP1LC3C
HIF1A
SLC11A2
FTL
NOX1
NQO1
VDAC2
MAP1LC3A
OTUB1
DPP4
KRAS
NINJ1
CTH
SQSTM1
PARK7
ATG5
ATG7
METTL3
SIRT3
NEDD4L
HSPA5
CHAC1
TUG1
ACSL1
EP300
FBXW7
BACH1
HMGB1
TF
SOCS1
YTHDF2
SESN2
WWTR1
FANCD2
S100A4
MDM2
PRKAA1
STING1
STAT3
TIMP1
SP1
TRIM21
ATL1
BMAL1
SYVN1
IL6
PRDX6
STUB1
ALKBH5
ATF3
USP14
SND1
FABP4
VDAC1
FDFT1
ACSL5
COQ2
SOCS2
PROM2
MYC
DHODH
TIGAR
TNF
WTAP
EZH2
MTOR
ZEB1
PDIA4
HMGCR
GSS
SLC39A14
GCLM
SLC38A1
ACSL6
CHMP5
CHMP6
SAT2
FASN
SQLE
RELA
NR1H4
BAP1
GOT1
SENP1
AURKA
PTEN
GSK3B
SIRT1
PKM
MGST1
HNF4A
YWHAE
SREBF1
METTL14
ELAVL1
TNFAIP3
JUN
PRDX1
LDHA
IDH2
PANX1
FZD7
HNRNPC
RBMX
PNO1
ALOX5
DPEP1
HMGCS1
CISD2
H1-3
TBK1
FXN
CD274
GSTM3
FBLN1
H2AX
GSTZ1
GPX3
ZNF350
TRIM59
SNCA
HSPA8
YY1
IRF1
TFR2
SIRT6
CUL4B
NFE2L1
AKT1
USP7
NEDD4
CELF2
FMR1
ANXA3
ABCB10
EMP1
ACTB
KRT18
ALB
KRT14
EEF1A1
KRT16
KRT6B
PIM1
IGF2BP3
KRT19
FKBP3
HELLS
FADS2
APOC1
ENO1
LAMP2
EGFR
PCSK9
CA9
DECR1
ECH1
MYCN
G3BP1
STK11
PLA2G6
APEX1
HNRNPD
HNRNPM
HSPA9
ASCL4
VIM
ATP5F1A
ATP5F1B
PCBP3
IGKC
IGHG4
NAT10
FSCN1
TGFBR1
XRCC6
PTBP1
CCT3
ATM
SKP2
ATG16L1
ZFP36
CKB
FAM120A
H2AC1
MEF2C
TGFB1
TLR4
NF2
SUMO1
ADCY10
POLE2
APOL3
DNMT1
RPL5
SSBP1
ERBB2
CTNNB1
CTSB
MAPK3
CDC25A
ATF2
PITX2
BGN
RACK1
MFGE8
RPL7
SCUBE3
ARHGAP6
RPS3A
FHOD1
TRIM54
KDM4A
IDH1
GJA1
MYB
PRKCB
CAV1
ADAR
IRF8
CD276
FCN3
HAMP
LCP2
MBTPS1
DUOX1
HDLBP
SLC47A1
LACTB
OTUD5
NADK
LRFN5
TRIM69
PRMT9
ZC3H13
NUPR1
PRRX2
USP35
PSEN1
EIF2AK3
IFNG
CREB1
GGT1
SPARC
AHCY
ERN1
IKBKG
MAT2A
EHMT2
GPD2
SOX2
TET2
KMT2D
FOXC1
MCOLN1
SPTBN2
TRIM33
GLS2
CRY2
POLQ
UBE2G2
UBE2J2
MCU
USP11
CERS6
PIR
RBMS1
YTHDC1
KLF11
LPCAT1
MIOX
MARCHF6
NKAP
STYK1
SLC35F2
C1QL3
POU6F1
METTL17
NFKB1
AR
KAT5
PHGDH
CASK
DLD
MAPK8
KDM1A
PLA2G4A
HNRNPA1
KRT1
ALDH1A1
ARG2
CYP24A1
LIFR
MDM4
PINK1
ETFA
KRT17
KRT5
MCM5
SLC11A1
SHC1
TUBA1B
CSTA
DKK1
KRT10
LTBP2
PPARA
TAGLN
USP10
PDE3B
SNAI2
KRT6A
KRT9
P4HA1
SNRPB
TAX1BP1
UHRF1
CPLX2
FFAR2
KRT2
PDP2
GRK4
KLF15
SLC6A14
CALCOCO2
PLAG1
RETREG1
YTHDC2
SQOR
AMER1
DCD
HCAR1
ISYNA1
CRIM1
ERVW-1
H4C1
PM20D1
IGHG1
SERPINB12
HECW1
MITD1
NOL10
H2BC12
SELENOK
MYH16
IGKV2D-40
IGKV2-40
IGKV3D-20
SOD1
DDR2
PTGS2
CPT1A
HNRNPA2B1
ITCH
XBP1
BIRC5
LONP1
SERPINF1
SPHK1
CD82
EFEMP1
FGF4
IGF2BP2
PDK4
PGRMC1
PLTP
WDR5
TAF15
TRPM4
ASAH2
ELOC
GPX7
RBCK1
SGK2
ANKRD1
CDCA7
DUSP4
HCRT
UCHL5
DDHD2
GOLPH3
ISCA2
RPL8
USF2
SHARPIN
CUL9
AMBRA1
MAFG
SMG9
HRNR
MTCH1
HDDC3
CISD3
YY2
FGFR1
ESR1
INSR
MMP2
DNMT3B
APP
CD36
CDKN2A
G6PD
NPM1
KAT2A
TYMS
PSAP
SLC12A5
TFAP2A
ALDH7A1
HSPG2
NAMPT
OGDH
ALAS2
ALDH1A3
ALDH3A2
CD59
CDK12
ERCC6
KDM5C
LMNB1
PML
TALDO1
ATIC
COX4I1
CTNND1
IGFBP7
KDM3B
PEBP1
PIAS1
SLC25A13
SPTLC1
PLAUR
TBX5
CCL5
CUL4A
DDB1
ITGB5
LGALS1
MDH1
PPIF
RBX1
RIPK3
TRPM7
UBE2D3
ADAM15
CTSE
H1-4
LGMN
LTBP4
MYOF
NGLY1
NPEPPS
RUNX3
SETDB1
SRSF2
TECR
UBE2K
ACTR2
ADSS2
COX5B
EIF5
FADS1
FOSL2
H1-2
HMGB3
KLB
SEMA5A
TIMP2
TMED10
IGF2BP1
PDSS2
CYB5R1
DNAJC12
GABARAPL1
PARL
PCSK6
RPA3
ZBP1
ELOB
FGF21
H1-5
TNFRSF19
CYGB
DNAJC7
FKBP2
SLC2A12
TNFSF9
DCAF8
NSUN5
ABCF3
H1-1
HJURP
IBA57
TCEA1
TES
COX7A1
MRPL19
SCARA5
TBCA
TRIM36
UFL1
ACTR1B
HIVEP3
SH3BGRL3
CST1
CST4
METTL16
PAQR3
PCDH20
PFDN6
SPCS2
TRIM6
KPRP
WDR76
C1QTNF6
COMMD10
HSDL2
MAL2
ZNF8
FOXN4
ZDHHC16
H1-10
SERF2
CDH2
PPP2CA
CDK1
CYLD
SMARCB1
LTF
MEN1
PTGER3
ABCB6
ACADSB
AVP
IARS1
ACO1
CX3CL1
PYCR1
SLC25A10
ADIPOR1
BNIP3L
JAM3
NSUN2
PFKFB3
PLIN2
REST
YME1L1
CDH4
ETV4
HTR2B
RHOT1
TRIB3
ACOT7
BCAP31
BNIP3
SEC24B
CSRP2
DAZAP1
GPM6A
HIPK3
MBOAT7
SLC27A5
SPINK2
STEAP1
BCAR3
RAB14
USP3
ZDHHC8
CIRBP
RBM15
STOML2
TFCP2L1
CPEB4
FBXO31
HPCAL1
TRIM11
TRIM3
YTHDF1
BNC1
C19orf12
CAPG
CHPF
SELENOP
SLIRP
GABPB1
KCTD10
MYEOV
SLAMF8
KBTBD7
PEDS1
SCGB1D2
MMD
SPC25
ZSCAN25
TMED8
C8orf76
FLT3
EPHA2
NOTCH2
CDKN1A
MERTK
APOE
TNFSF11
ATF6
TRPV4
RPL11
CEBPA
FOXA2
TYRO3
FPR2
FUS
FXR1
HMGCL
FOXP1
BSG
PGAM1
SLC27A4
ABCC5
GADD45A
TTBK2
HACE1
LILRB1
NDUFA4
POU2F2
AKAP1
DPP9
FDX1
LASP1
MELTF
STC1
STC2
AIM2
CEP290
EIF3H
ITGB8
COPZ1
HLF
PCDH7
PGAM5
SRXN1
SLC38A5
TTC7B
HECTD3
MPHOSPH10
PCDHB14
RNF182
TBRG4
UTP11
PDGFRB
COL5A1
PRMT5
UBE2N
ANO1
SETD7
UBC
FABP1
SELENBP1
ALG3
UBE2D2
UCHL3
DNAJB6
KLF2
QSOX1
CDK14
CHMP1A
GALNT14
NDFIP1
ARPC1A
ME1
RSL1D1
SOX15
MEX3A
ITGA6
PRKAA2
CD44
SOD2
ALOX12
MAPK1
EGLN1
PCNA
MAP3K5
TPM1
MDH2
TPM3
ANXA2
ANXA5
FH
PHB1
ATP6V1E1
GNB1
LGALS3
RPS6
CTSZ
PRKCSH
ANP32A
PSMA1
RPS3
CARS1
SNAP29
STOM
EIF4H
PSMD8
RPL7A
RPS2
TPM4
ANXA4
CLTB
MYL12A
PSME1
TXNL1
ANP32B
DECR2
TPD52L2
DNAJC9
PYM1
CCDC124
PROX1
BEX1
NFS1
EPAS1
RB1
HILPDA
G0S2
BCAT2
GDPD5
CASP2
LRP8
SLC31A1
ZRANB1
CCNB1
LPIN1
PRC1
HADHA
RUVBL1
CBX3
SIAH2
NAP1L1
FBXO45
MT1G
UCHL1
ALDOA
GSTP1
PGK1
DNM1L
PRMT1
TUBA1A
UBA1
YWHAG
ANXA1
ENO2
HSP90B1
MYH9
SMC3
ACVR1B
DLST
EIF4A1
GNB3
GPI
MAP4K4
PRDX2
RPSA
TUBB4A
YWHAB
YWHAZ
CFL1
DPYSL2
HP
MYH10
ACTC1
EWSR1
LDHB
TRIM28
CCT5
DHX9
PDIA3
RPA2
RPL10
RPL15
VAPB
XRCC5
BANF1
CNBP
DUT
RPL26
RPLP0
KHDRBS1
LRPPRC
RPL13A
RPS7
VAPA
PROK2
YBX1
HNRNPL
ITIH3
MAP4
RPL34
RPS13
SNRPA
ALYREF
CCT4
CCT8
CDO1
HMGN1
MUC16
PDIA6
RPL30
RPLP2
SNRPD1
HNRNPA3
LPCAT2
NOLC1
PFN2
PLXNA4
SNRPD2
SNU13
TBC1D5
NGB
RPS4X
SNRPC
USP44
CCT6A
CNTNAP4
RPL38
WBP11
YTHDF3
KSR2
MYL6B
RUFY1
SNRPF
NACA
SLC25A31
ABRAXAS2
RPL36A
TEX264
ACTBL2
ERH
RUFY3
H2AC21
RTL1
KBTBD3
KIAA1614
SRSF8
TUBA4B
IGKV1-5
IGLV3-19
VAMP8
NET1
TRIM47
AIFM1
BRD4
PDCD1
NDUFS7
CIAO1
LPIN2
MEMO1
CIAO2A
OTUD1
LPIN3
RIPK1
NTRK1
AGPS
HSP90AA1
GATA3
SHH
GSDMD
VIRMA
TGFB2
GFRA1
IL2
PKN2
UBR2
NFKBIA
CXCR4
MPO
ABCC1
CASP6
TRPV1
KLF6
SPP1
HDAC10
EHHADH
GPX2
PRMT3
BRAF
CASP8
ICAM1
MAPT
ADORA2A
IDO1
HK2
UBE2L3
GPX1
SPI1
DDIT4
UBE2C
RNF31
SF3B2
IL4I1
SLC22A17
CHEK2
CFTR
FGFR4
FOXO1
SMARCA4
BCL2
CDC42
CAD
GNAS
VCP
CPS1
EEF2
GRN
MIF
MUC1
NLRP3
IL1B
MALT1
HADHB
HCFC1
HUWE1
OGT
PPARGC1A
C1QBP
FHL2
KPNA2
RPS6KB2
TXN
ABCA4
HTR1D
SF3B1
CEACAM5
FKBP8
GUCY1A1
KPNB1
NNT
RB1CC1
RUVBL2
ULK1
ASXL1
BAMBI
CENPF
COPA
COPB2
CRY1
DIAPH3
FARSB
MAD2L2
MYO9B
NLRP2
PRMT7
RBBP4
RPS10
RPS27A
AHCYL1
ALOX12B
ARCN1
DNAJA1
EFTUD2
ID1
LTBR
PRPF8
RPS12
SPAST
PDCD10
TNPO1
ALDH1L1
ALOX15B
ANO6
CBX5
COPB1
FAT1
MSRB3
POLR2B
POLR2E
RBBP7
RBM10
RPS23
TXNIP
BTN3A1
COPE
COPG1
HAT1
ID3
MAGED2
NLRP7
RPS15
TOMM20
ALDH1L2
CMKLR1
DLX2
DNAJA2
PCMT1
RCN2
ASXL2
NAP1L4
RNF113A
UBE2O
ARMC5
COPG2
FXYD6
GOLGA4
HCFC2
NAP1L5
RPL24
SFXN3
FOXK2
RAB13
SIGLEC9
GCN1
KLHDC2
LAMTOR5
MUC20
SNRPA1
USP31
DUSP26
SPRR1A
ANKHD1
FOXK1
LANCL2
FOXI2
OTUD6A
FOXI3
TRIM46
