# Supplementary material for: Upregulated haptoglobin in classical monocytes serves as a diagnostic and immunological biomarker in myocardial infarction: a cross-sectional multi-omics study
Source: Front Immunol. 2025 Oct 28;16:1707912. doi: 10.3389/fimmu.2025.1707912 (PMC12602245; doi:10.3389/fimmu.2025.1707912)
Supplement: Supplementary file 2 [file DataSheet2.csv]

gene_exosome
EXOSC10
EXOSC3
EXOSC5
EXOSC4
EXOSC9
EXOSC2
EXOSC1
EXOSC8
EXOSC6
EXOSC7
DIS3
MTREX
DIS3L
ZCCHC8
PDCD6IP
RBM7
MPHOSPH6
ZFC3H1
NRDE2
DIS3L2
C1D
SDCBP
SKIC2
WDR74
SETX
PABPN1
SKIC3
SKIC8
DCPS
TENT4B
RAB27A
SDC1
RAB5B
NVL
HBS1L
RPS9
RPS8
RPS4X
RPS27A
RPS16
CD63
ENSG00000290230
HDGF
SDC4
RPS19
ARFGEF2
ZCCHC7
MYOC
TENT4A
RPS7
RPS13
NRAS
RPS17
FBL
RPS6
RAB5C
PKHD1
IGKC
RPS14
TIMD4
RPS3A
CARHSP1
BRAF
RAB5A
TSG101
STEAP3
GARS1
USP36
RBMX
RPS23
ZFP36
CD9
HGS
ZC3HAV1
IGLC2
PKD1
MAPK1
RRAS
HEATR1
MAPK3
AATF
RRP7A
RCL1
DHX36
RPS28
EIF3I
ZG16B
RPS15A
RPS5
MAN2B2
CD81
PARN
GNG7
YBX1
HNRNPA2B1
SERPINB3
PALS2
PKM
SH3BGRL
ARPC5L
UTP20
NOP56
EMG1
NAT10
SNU13
WDR36
BMS1
DIMT1
NOP58
KRR1
TBL3
PNO1
NGDN
NOL7
UTP18
WDR43
WDR3
C1orf131
FCF1
TMEM109
DHX37
UTP6
IMP3
NOL6
RRP9
MPHOSPH10
UTP15
UTP3
WDR46
RPS19BP1
IMP4
DNTTIP2
UTP11
WDR75
DCAF13
HNRNPH1
ALYREF
RPS11
RRAS2
PABPC1
RNPEP
CAB39
MYO1D
SCPEP1
BROX
KRAS
VASN
ZC3H14
KHSRP
XRN1
FAH
SERPINA4
PGLYRP1
GNG12
MXRA8
RHOF
PGLS
ARL15
FAM151A
FCGBP
LRRC15
UEVLD
VPS37D
LRRC57
VMO1
C11orf52
NIP7
ANXA1
IGKV2D-28
IGKV1-39
IGKV2-30
GSN
NCBP1
EXPH5
HSPA4
ROBO4
C1RL
ITLN1
ACY3
CD248
CPN2
SYPL1
GIPC2
GPR155
PTER
HSPA12A
GLOD4
CILP2
CLRN3
PLBD2
ISLR
SAT2
SCRN2
PDZK1IP1
ENDOD1
UBL3
TMEM256
CYSTM1
PRXL2B
IGLC1
IGLV3-21
IGKV1-5
IGKV1D-33
IGLV2-14
IGLV3-19
IGHV3-7
IGKV1-17
IGKV1D-12
NCL
RPS18
EIF3B
FAM3B
ACTBL2
SBSN
POTEE
RAB27B
ALDOA
CLTC
FLNA
RPL11
RPS3
RPL22
RPL31
LSR
RPL24
MRAS
PKD2
RPSA
EEF2
RPL23
PHGDH
ENO1
HSP90AA1
TKT
ACTB
YWHAZ
TUBB4B
BAG6
UBE2I
EIF6
ANGPTL6
RPE
MYH13
TALDO1
YWHAE
CCT8
MYH9
RPLP0
RPL27
RPL23A
RPL12
RPS2
RPL30
RPLP2
RPL4
SLAMF1
MEP1A
LY75
BRK1
CD101
RPS26
SUMO3
EIF2S1
DDX3X
PCBP1
RPL14
GPI
PFN1
RPL5
SNAP23
LCN2
MIF
A2M
PNPT1
ATP5F1A
PCNA
HSPA1A
CCT2
CCT4
H4C1
MYL6
TUBB2A
RPL3
RPS27
ATP1A1
RPS20
MFGE8
IGKV3D-11
CIB1
LDHA
PRDX1
DNAJA1
CD59
CTNNB1
RPL35A
RUVBL1
DYNC1H1
TNFRSF1A
GAPDH
EIF2S3
RPL10A
H3C1
RPL37A
MSN
ITGA4
APOE
RPL28
IL1B
LYZ
CCT3
LGALS3BP
PIGR
DPP4
C3
TPI1
PSMA3
PABPC4
RPS24
RPS12
RPS25
MPO
TF
HP
CAMP
SPON2
SMPDL3B
HDHD2
CRISPLD1
RAB35
ADGRE5
TUBB3
ACTN4
LTF
KPNB1
TCP1
LCP1
S100A11
EEF1G
HNRNPM
JCHAIN
CLIC1
RAN
EIF3H
EEF1A1
RARS1
CORO1A
KRT13
MACROH2A1
MACROH2A2
SRC
EPCAM
SUMO2
SNRPD2
MMP9
TTR
PPT1
SLIT2
AKR1A1
MYO6
SLC3A2
PRRC2A
GPM6A
ZFP36L1
RAB11A
RPL26
STAU1
PTEN
HNRNPD
HLA-DRB1
SLC6A13
GK2
NCKAP1
PGM2
CALML3
MAN1C1
OMD
SAA4
CTDSPL
SLC12A9
ITFG1
PM20D1
PSMA8
SLC5A9
TMEM38A
DNHD1
STXBP4
ZNHIT6
COBLL1
CPNE9
MYO5C
SERINC2
FAM168B
TMC5
B3GNT8
GNG4
LDHAL6A
TBC1D21
TMC4
PGAP6
BEND7
EML5
LRRN4
TTC38
ENPP4
POTEF
RAB19
IGHG4
MTNAP1
ACTR3C
FAM209A
IGHD
IGHG3
PRKRIP1
SFT2D2
C19orf18
GATD1
PABPC1L2A
PPIAL4A
SMR3B
TEKTL1
ZNF114
TMEM52B
DDTL
POTEI
ZNF486
POTEJ
SPATA31H1
CYSRT1
PPIAL4C
PABPC1L2B
IGLV1-51
TUBB8B
PGD
GRHPR
TBC1D10A
RPL7A
SRP14
ARF6
ANXA2
NEU1
DARS1
STXBP2
RPL34
HSPA8
RPS10
CYB5R1
THSD4
NPNT
C1QTNF3
METRNL
NXPE4
TPRG1L
C5orf46
PRR27
IGLC3
CALR
CAD
HNRNPA1
GIPC1
SSBP1
CHMP2A
XRN2
CRYAB
ANXA6
RPL13
RPL8
RPS15
MUC1
MYO1C
EGFR
CCT5
PSMB1
ELAVL1
DHX30
PLAA
DAAM2
RHOBTB3
TUG1
PPIA
VPS4B
STAM
RBM27
SOD1
CFL1
BSG
NHERF1
VPS4A
TAGLN2
MVP
TUBB6
GPX4
RUVBL2
ELANE
ITGB1
CD274
DDX5
AZU1
GSTP1
EPS8
PSMB8
ARF4
NAB2
HLA-B
NOP53
RAF1
HRAS
ARAF
TUBB4A
FTL
BPIFB1
H2AC8
HSPA5
ITGAV
MDH2
GNB2
FLOT1
ARF3
CAPN1
CTSC
SLC9A3
COL18A1
H2AZ1
ANKFY1
DGCR8
RPL18
TUBA1C
RPL6
ZC3H18
HLA-DRA
HNRNPK
DDB1
PSMC5
PSMD3
DNAJA2
KRT84
IGHG2
RPL15
CNBP
RPL7
RPLP1
IGKV3-11
IGKV2D-40
PGK1
SCARB1
EZR
COMT
TOLLIP
DMBT1
SDF4
ATRN
CUTA
UPF3B
RPL21
SRRT
STOM
ACTG1
RAB9A
CTSB
ALB
PROM1
ARHGAP1
PWP2
ZC3H4
GOT1
RAB22A
RFC1
GLO1
HSPA9
HBA1
MARCKS
ARPC4
APP
CD55
ANXA5
EPS8L2
CPNE3
LCAT
CTSH
SLC25A1
PSMB5
DNASE2
DPP7
GMPPA
NAGK
RAB29
ASAH2
WDR82
CDC42
PPIB
ATP5F1B
GNB1
IQGAP1
TSPAN1
PIP
VPS28
EIF4A1
CHD4
ABCF2
RRP1B
B3GAT3
TUFM
GNPTG
HSPG2
EGF
ICAM1
SERPINA1
UBA1
PARK7
ARF1
ATP6V1A
MTHFD1
PEBP1
VDAC1
ACTR2
ANXA7
MELTF
ANO6
EHD1
ANXA4
CAP1
CAPZB
GDI2
IST1
BASP1
GPRC5C
H1-4
SMNDC1
SMARCA4
NPM1
XRCC6
NACA
GNAI2
CA4
CKB
LDHB
CD2AP
CHMP4B
LMAN2
SRI
FLOT2
CCT6A
S100A16
GBA1
IL6ST
PTPRS
MINPP1
XPNPEP2
PRSS23
HEBP2
SERBP1
CAV1
GTPBP4
IGKV2-40
HPSE
IDH1
DSP
MME
PNP
RAB7A
VCP
AHCY
CD44
AKR1B1
APRT
ARHGDIA
GRB2
PRDX6
TXN
GSTO1
S100A4
ANXA11
DPEP1
RACK1
VTN
PSMA2
PSMA5
UGP2
ARPC2
CRYZ
LAP3
PSMB2
ACTR3
CNDP2
PDCD10
RAB2A
RP2
ARPC3
HSPA1B
RHOG
CAPZA1
CAPZA2
SLC44A2
ALDOC
CHMP5
COTL1
RNH1
CHMP1B
GCA
PDCD6
CAPG
EHD4
RAB21
KPRP
PEF1
DKC1
PA2G4
GPA33
FN1
AQP2
HADHB
KPNA2
G3BP1
DNAJB6
ATP5F1C
ELOB
ILF3
CRISP3
PRKCD
TFRC
GNAS
NPC1
GRN
KRT1
AGRN
PFKL
KRT10
UBB
UBC
KRT9
ALDH3B1
UBA52
H4C3
UFC1
H4C16
H4C5
H4C6
H4C11
H4C8
H4C9
H4C2
H4C4
H4C12
H4C13
H4C14
H4C15
ARPC1B
RPL9
PRKDC
AP2B1
AP2A1
STRAP
LGALS3
PRPF8
RPL13A
RPL19
IMMT
RPL17
RPL27A
RPL36
CXCR4
VIM
RHOA
ATP1B1
NME1
YWHAQ
FABP5
ARL6
DSC1
IGSF8
PPP2CA
FERMT3
SCRIB
ATP1B3
TP53
THBS1
ABCB6
EPCIP
HNRNPR
STAT3
GTF2I
SSRP1
DDX56
RHEB
CDH1
GGT1
IL1RN
RAC1
NCSTN
GOT2
VWF
ACSL4
CXCL12
PSAT1
UBE2N
DBI
HINT1
MYH14
SHMT2
PSMA7
BLVRA
GNA13
PGAM1
PLEC
ARHGDIB
PAICS
PSMA4
PSMB6
BPI
RAB11B
STX3
UBE2V1
VAMP8
ARPC5
BST2
HBA2
OLA1
PSMB3
CLIC4
ST13
LRG1
NUTF2
RAB14
CHMP6
CTDSP1
GNG5
CYRIB
H2AC12
RIDA
GOLGA7
IGHA1
BLM
DHX9
POLR1C
SRPK1
DDX41
GNL3
SMARCA5
DDX18
PES1
RPL18A
DDX21
LYAR
CENPU
DDX47
DDX50
MRPS18B
RSL1D1
RSL24D1
BRIX1
GTF3C3
MYBBP1A
PPAN
PWP1
RPF2
FTSJ3
MRTO4
EBNA1BP2
RRP1
RRS1
U2SURP
C7orf50
H1-10
SNRPB
UNC13D
MARS1
FOCAD
PAN2
PAN3
FASLG
LAMC1
S100A9
NXF1
MRPS34
GRWD1
GTF3C1
NSA2
NOC4L
RAP1B
F11R
RAB8A
PDIA6
H3C6
CPNE8
H2BC6
SNRPE
NT5E
FASN
HSPD1
ALDH1A1
MYOF
RRP8
NOL12
DCP2
TUBB
CD14
PRKAR2B
TSPAN6
SNCA
PPP1CA
PHB1
HLA-A
HNRNPC
HSPE1
CCT7
PECAM1
RAB6A
EPB41L2
PLXNB2
SUB1
H3C4
TUBA1B
CALM3
ABCB1
HSPB1
APOA1
FTH1
ANPEP
TMPRSS2
NEDD4L
SERPINF1
CST3
CBR1
TLN1
VTA1
PROM2
ATP13A2
B2M
GNAQ
CLU
HSP90B1
NAMPT
ATP6V1B2
CSTB
GNA11
ITCH
APOA2
B4GALT1
COL6A1
GANAB
ATP6AP2
LAMP2
PRSS8
CNP
ESD
ITM2B
LAMA5
PRDX5
THY1
ATP6V1B1
MAN2A1
S100A8
VAMP7
PLD3
GPRC5A
ATP6V0D1
OLFM4
VAT1
ABHD14B
PURA
ISG20L2
SIRT1
AKAP1
ITGB3
BAX
LCK
EIF4E
PLAT
HPRT1
FH
PSMA6
CS
HLA-C
RAP1A
STX4
PSMD7
PTBP1
AHCYL1
RPS29
NEDD8
PPA1
DPP3
ECH1
GNG2
MYL12A
PSME1
RSU1
SEPTIN2
STX7
CD300A
MOB1A
H3C12
H3C2
SYNGR2
VAMP5
H3C3
SVIP
H3C10
H3C11
H2BC4
H3C8
H2BC10
H3C7
H2BC7
H2BC8
XRCC5
RBBP4
H1-2
SUPT16H
ACE
FGA
LRP2
PRNP
RDX
SLC12A1
AQP1
RALA
SLC12A3
COL6A3
LAMP1
AMBP
LTBP2
PODXL
HPX
ITIH4
ACP2
PCOLCE
GPRC5B
GLIPR2
SNX18
PRDX3
NLRP3
AVPR2
HDAC1
TUBB2B
CAPRIN1
ZFR
UTP4
H2BC11
NOP16
H2BC12
LRRC47
ITGB7
CTSD
ACAT1
ALPL
F2
GAA
ASAH1
ASS1
FBP1
GLB1
GSR
GUSB
SPR
CP
FUCA1
KL
KNG1
PSAP
CTSA
FGG
PTPRJ
SORD
CACNA2D1
CETP
CFI
EPHX2
GSS
HYAL1
IGF2R
MASP2
SERPING1
TGFBR3
ADH5
CUBN
ENPEP
HBB
NQO2
PEPD
PRCP
QDPR
TPP1
ACY1
AHSG
BGN
CR1
FABP3
PCBD1
RBP4
SCARB2
ACO1
C9
CEACAM5
CFD
CTSG
EFEMP2
FRK
HGD
HRG
MDH1
NAGLU
NID1
SERPINA3
SERPINA5
SHMT1
STK24
ACP1
ACP3
ANXA3
APCS
APOD
ATP6V0A1
AZGP1
CAPN5
CRYM
FABP1
GGH
GM2A
IGFALS
LBP
PSMA1
SELENBP1
SERPINB6
UMOD
VPS35
ALDH9A1
CRB2
DCXR
DDAH1
GSTA1
MGAT1
NPHS2
PLSCR1
RAB10
SERPINA7
SLC2A5
TKFC
DDAH2
PCBP2
SERPINB1
ALDH1L1
BAIAP2
CMPK1
GSTM2
MPST
MUC4
OTUB1
PROZ
FGL2
GLG1
MAN1A1
SLC44A4
SYT7
CDHR5
COL15A1
NAPSA
PACSIN3
PALS1
SIAE
SUSD2
TOM1L2
VPS25
CAPN7
NAPA
PPP1R7
PSME2
UPK2
UPK3A
A1BG
CPVL
MEGF8
NAPRT
NHERF2
NT5C
PLPP1
ACTR1A
CDHR2
CRYL1
GDPD3
SDCBP2
SECTM1
ANGPTL2
DDT
SLC5A10
TXNDC17
AKR7A3
BDH2
EPS8L1
IGHM
SH3BGRL3
VPS36
PBLD
PTTG1IP
DNPH1
MITD1
ARRDC1
MMRN2
MVB12A
TMBIM1
VPS37B
C11orf54
RAB2B
C16orf89
TLR4
EZH2
HDAC2
AIFM1
PARP1
TOP2A
TOP1
USP7
ADAR
LMNB1
SRPK2
TRIM28
CHD1
PPP1CC
RPL10
WDR5
DPM1
NHP2
RPN1
IRS4
KPNA3
RANGAP1
ATAD3A
HNRNPF
PRPF4
RAE1
SRP72
DDX10
MTDH
NOP2
RBM28
RPL29
RPL32
BYSL
DNAJA3
MRPL11
NOLC1
SRP68
YTHDC2
LUC7L
BCAS2
CEBPZ
DDX24
MYEF2
NKRF
RPL37
WDR12
DDX52
MRPL23
DDX54
REXO4
BOP1
HP1BP3
MRM3
MRPS5
NOC2L
PDCD11
PURB
RPL36A
SRFBP1
SUGP2
ABT1
AKAP8L
DDX55
KRI1
NOC3L
NOP14
NPM3
PAK1IP1
RPL36AL
RRP15
POLR1G
PRRC2C
PUM3
RPL39
DDX51
GNL2
RRP12
CCDC137
CMSS1
DDX27
TEX10
CCDC86
GPATCH4
KNOP1
RPL7L1
SURF6
RBM34
RPF1
RRP36
LLPH
LOC102724159
AGT
COL1A2
FOLR1
PLG
ACLY
ACTN2
CAPN2
DAG1
PRDX2
ATIC
ATP6V1E1
CD47
CHI3L1
NME2
VCAM1
ENPP3
NPEPPS
CYFIP2
PAM
PRKAR2A
RHOC
S100A6
COL12A1
GPX3
KRT2
CAND1
IQGAP2
ATP6V1H
VWA1
ATP6V1D
ATP6V1F
EVPL
SPRR3
ITM2C
S100A14
CRNN
ST3GAL6
GNPDA1
RIPOR1
AMY1A
AMY1B
AMY1C
NCCRP1
IGKV3-20
NFKB1
ATP2A2
CTCF
HADHA
MARK2
MAT2A
MCM7
DLAT
PBRM1
PSMD4
MKI67
POLR1A
RANBP2
ATXN10
CDK13
ABCF1
CCDC88A
FBXO11
MTA2
POLRMT
COIL
ECT2
MRPL3
NOP10
TFB1M
AFG2A
BAG2
LARP7
POLR2E
ALG13
E2F6
EIF5B
DHX8
HERC5
PELP1
POLR1B
POP1
RIF1
UBAP2L
LAS1L
RPP30
ATAD3B
ELOA
GLYR1
GOLGA3
GRSF1
POP4
RRBP1
SCYL2
TAF12
ZNF638
NUSAP1
POLR1E
RBM19
RPL10L
AFG2B
CMAS
CORO1C
L3MBTL2
NLE1
NOL8
TEFM
TRIM26
ARHGAP21
CEP350
DDX28
DDX49
DNAJC9
GTF3C2
GTF3C4
GTF3C5
PINX1
URB2
WDR6
DHX57
MAK16
NOL11
NOL9
UTP14A
UTP23
DDX31
NOL10
NUDCD1
RADX
NIFK
SPATS2
CCDC59
DHX33
ESF1
PNMA8A
RBM4B
SPOUT1
URB1
UTP25
WDTC1
MRPL47
SDAD1
ZNF512
ODR4
ZCCHC17
MAP7D1
WDR55
RSBN1L
SPIN2A
TRMT1L
SLX9
SPTY2D1
C11orf98
NSUN2
TMEM98
BCR
PLAU
RAC2
STK11
HSP90AB1
LYN
ITGB4
SOD2
YWHAG
VCL
CA1
CSPG4
FGB
WARS1
YWHAH
CTNND1
EFNB1
SLC25A3
BLMH
CDH13
PTPA
SLC22A6
C7
WNT5B
BLVRB
ATP8A1
SERPINB9
PCMT1
PIP4K2C
SPAG9
CKAP4
OSCAR
DCD
HRNR
NAPG
H2AC18
H2BC18
H2AC19
ERH
MYCN
CAVIN1
EEF1D
SNRPD3
IL6
ATP2C1
CALM1
F3
CALM2
EPHB4
PRKACA
AXL
CA2
CAT
ALDH2
DDC
GLA
MTAP
SERPINC1
CDK1
F12
GALNS
GLUL
ITGA3
ITGAM
JUP
PRKACB
SMPD1
ALDH7A1
CTSL
GALK1
HEXB
KLK1
MMP7
PLCD1
PON1
SGSH
TUBA4A
ABCB11
ALDOB
ARSA
ARSB
CDH11
CFB
CNTN1
COL4A2
COMP
CPE
F11
FBLN5
FCGR3A
GK
HEXA
NPHS1
PCK1
PDXK
SLC3A1
SLC4A4
SLC5A1
SLC5A2
AK1
ALAD
APOC3
APOH
BTD
CANX
CEL
GATM
GC
GP6
GSTM3
HPD
HPGD
IDUA
IGFBP7
MS4A1
NAGA
PTGDS
PTPRO
SERPINA6
SERPIND1
SERPINI1
SORL1
TIMP1
UPB1
AKR1C3
ATP6AP1
DNAJB1
DPYS
GNS
HTRA1
NDRG1
NECTIN2
NECTIN4
NPR3
SERPINF2
SMS
SPTBN1
TAOK1
CANT1
CD82
CRK
CTSZ
DNASE1
EFEMP1
FBLN1
GAS6
GDF15
GPD1
HPN
IGFBP2
ITGB5
KHK
LGALS1
MAN2B1
MGAM
MPI
NPC2
PTPN13
RNASET2
SLC27A2
SPP1
TNXB
ADGRG1
AKR1C1
AOC1
ARL3
BHMT
BST1
C4B
CALB1
CRABP2
FCGR3B
FCN2
GALM
GLRX
PTPRG
QPCT
RNASE1
S100A10
SLC26A4
SLC6A19
SOD3
VDAC3
APOA4
CPM
GPD1L
ICOSLG
LUM
LYVE1
MSRA
NANS
NAXE
PMVK
PROCR
RALB
RETN
SEMA5A
SHBG
TREH
WASL
CHP1
CLEC3B
CST6
DSG3
FTCD
FXYD2
KIF3A
NAAA
QSOX1
ZMPSTE24
ADH6
AMN
ATP6V1C1
BBOX1
BCAM
CDK5RAP2
CHMP1A
CSRP1
DNAJC3
FAT1
GET3
IL18BP
ITGB8
MGAT5
ORM1
PAPPA2
PCDH12
PDZK1
PLS1
PPIC
PRG2
PSMC6
QPRT
REG1A
RNASE2
SLC13A2
SPINT1
C8G
CPQ
FAT4
FUCA2
GGCT
KIF3B
MUC16
PACSIN2
PAFAH1B2
PSCA
RENBP
S100P
SLC22A11
SLC36A2
SLC6A14
SNF8
SNX3
UBE2V2
VIL1
AMY2A
ANXA13
B4GAT1
CHMP3
DEFB1
HMCN1
LILRB4
LYPLA1
PFN2
PPT2
SCIN
SLC22A13
TMPRSS11D
XPNPEP1
ATP6V0D2
FAM3C
FLRT2
RAB25
TRHDE
UPK1A
WFDC2
ARPC1A
ARSF
ATP6V1C2
CLTRN
CMBL
COPS8
CREG1
FREM2
GUCA2B
ITIH1
MGRN1
NID2
SAMM50
SLURP1
TAX1BP3
DSTN
GHITM
KIF12
NAA50
PGA5
PHPT1
RAB34
SERPINB13
ACTR1B
AFM
ATP6V1G1
CROCC
NIT2
NUDT5
PGLYRP2
PTGR1
RNF11
UPK1B
HEBP1
IGHG1
KRT75
LAMTOR1
MVB12B
SLC35F6
AIF1L
CLIC3
ENPP6
HID1
LAMTOR3
MXRA5
PCYOX1
PLA2G15
ARL8A
GGT6
GSTT1
PGA3
H3C14
RBP5
GGACT
MAL2
RAB15
RTN4RL2
SLC5A12
TOM1L1
H2AC7
PGA4
CD34
NUDT21
ADIPOQ
SRSF1
IMPDH2
CACYBP
MYL12B
NEDD4
PTPRC
CTSF
PTPN6
PTPRF
SLC12A2
SQSTM1
PLCB1
ENO2
ITGAL
FGR
TOR1A
YES1
DDR1
GNAI3
TACSTD2
ECM1
FKBP4
TNFSF10
C4A
FSCN1
GPC4
PDIA3
CAPNS1
GPC1
KRT16
LOXL4
SARS1
SFRP1
VASP
ALCAM
CD58
FUT6
PDGFC
SLC44A1
TGM3
CSE1L
CYFIP1
H2BC21
RAB3GAP1
SLPI
WASF2
A2ML1
APEH
CPNE1
GSTK1
ITIH2
NDRG2
SRSF7
ANGPTL1
TWF2
H2AC20
RAB8B
CEMIP2
TINAGL1
H2BC5
CST4
H2AC11
KRT78
RAP2B
RPL26L1
H2AC13
CST5
H2AC16
H2AC17
LGALS7B
RAP2C
H2AC15
H2AJ
H3C15
IGHV3-23
BCL2
MAPT
YAP1
CTTN
SYTL4
RHBDD1
CASP8
CASP1
PHB2
HNRNPU
CLDN3
FBLN2
GIGYF2
ILF2
EIF4E2
LSM6
MINDY1
ZNF598
IGH
IGHV1-46
IGHV3-48
IGHV3-53
ITSN2
PLD2
ADAM10
FAS
ITGB2
ENTPD1
YWHAB
CR2
PFKP
ICAM3
EIF3E
H3-3B
H3-4
PITPNA
STK10
ANP32B
H2BC14
H3C13
H2BC15
H2BC13
H2BC9
MBLAC2
MAP2K1
CASP7
SDHB
HMGA1
XPC
EIF5A
NDUFA13
NDUFB9
NDUFB10
C9orf72
COX5B
MPDU1
OSTM1
BIK
MTCH2
SESN2
SHISA5
TRMT112
PRADC1
DNM2
YKT6
TBC1D10C
TBC1D10B
NARS1
TLR2
GJA1
FGF9
KRT17
FGF7
MAP1LC3B
GOLM1
KPNA4
STX2
PAPOLG
CSNK2B
SLC16A1
SPTAN1
IARS1
CD86
ADAM15
CDC37
SPN
HLA-DRB5
SND1
STXBP3
PPARG
KEAP1
ATP9A
TUBA1A
FOSL1
GALC
CD209
BMAL1
PVALB
DAD1
CCAR1
CLCA4
P4HB
MOGS
ATG12
ABAT
GPX1
VAV3
LGALS9
CAPS
HNRNPL
SNX9
WDR1
SMC2
HBZ
PDCD2
ACACA
SLC25A5
SERPINB5
MAP4
KLF5
ATG3
KRT18
SLC4A1
ADCY1
CHCHD3
PDCD4
CAVIN2
UBE2O
NOB1
ERAP1
MET
INSR
SLC2A1
TYK2
[truncated: 2,620 more rows]
