# Supplementary material for: Upregulated haptoglobin in classical monocytes serves as a diagnostic and immunological biomarker in myocardial infarction: a cross-sectional multi-omics study
Source: Front Immunol. 2025 Oct 28;16:1707912. doi: 10.3389/fimmu.2025.1707912 (PMC12602245; doi:10.3389/fimmu.2025.1707912)
Supplement: Supplementary file 3 [file Table1.xlsx]

## Sheet: Sheet1
Supplementary Table 1_AMI validation dataset
	GEO-ID	Platform No.:	Number of samples:	Sample details
AMI	GSE66360	GPL570 [HG-U133_Plus_2] Affymetrix Human Genome U133 Plus 2.0 Array	99	GSM1620819 Muse_1_DISCOVERY_Control GSM1620820 Muse_2_DISCOVERY_Control GSM1620821 Muse_3_DISCOVERY_Control GSM1620822 Muse_4_DISCOVERY_Control GSM1620823 Muse_5_DISCOVERY_Control GSM1620824 Muse_6_DISCOVERY_Control GSM1620825 Muse_7_DISCOVERY_Control GSM1620826 Muse_8_DISCOVERY_Control GSM1620827 Muse_9_DISCOVERY_Control GSM1620828 Muse_10_DISCOVERY_Control GSM1620829 Muse_11_DISCOVERY_Control G…
AMI	GSE48060	GPL570 [HG-U133_Plus_2] Affymetrix Human Genome U133 Plus 2.0 Array	52	GSM1167072 Peripheral blood, patient with recurrent events [N21] GSM1167073 Peripheral blood, patient without recurrent events [N23] GSM1167074 Peripheral blood, patient without recurrent events [N24] GSM1167075 Peripheral blood, patient without recurrent events [N25] GSM1167076 Peripheral blood, patient without recurrent events [N26] GSM1167077 Peripheral blood, patient without recurrent events …
MI	GSE60993	GPL6884 Illumina HumanWG-6 v3.0 expression beadchip	24	GSM1495313 Normal_1 GSM1495314 Normal_2 GSM1495315 Normal_3 GSM1495316 Normal_4 GSM1495317 Normal_5 GSM1495318 Normal_6 GSM1495319 Normal_7 GSM1495320 NSTEMI_1 GSM1495321 NSTEMI_2 GSM1495322 NSTEMI_3 GSM1495323 NSTEMI_4 GSM1495324 NSTEMI_5 GSM1495325 NSTEMI_6 GSM1495326 NSTEMI_7 GSM1495327 NSTEMI_8 GSM1495328 NSTEMI_9 GSM1495329 NSTEMI_10 GSM1495330 STEMI_1 GSM1495331 STEMI_2 GSM1495332 STEMI_3 G…
AMI	GSE220865	GPL20301 Illumina HiSeq 4000 (Homo sapiens)	15	GSM6824834 AMI Patient (PE09) in day 9 GSM6824835 AMI Patient (PE10) in day 9 GSM6824836 AMI Patient (PE11) in day 9 GSM6824837 AMI Patient (PE12) in day 9 GSM6824838 AMI Patient (PE13) in day 9 GSM6824839 AMI Patient (PE14) in day 9 GSM6824840 AMI Patient (PE15) in day 9 GSM6824841 AMI Patient (PE16) in day 9 GSM6824842 Healthy donors (DS8) in day 9 GSM6824843 Healthy donors (DS9) in day 9 GSM68…
